# Supplementary material for: Bacteria employ lysine acetylation of transcriptional regulators to adapt gene expression to cellular metabolism
Source: Nat Commun. 2024 Feb 23;15:1674. doi: 10.1038/s41467-024-46039-8 (PMC10891134; doi:10.1038/s41467-024-46039-8)
Supplement: Supplementary file 4 — Supplementary Data 1 [file 41467_2024_46039_MOESM4_ESM.xlsx]

## Sheet: Tabelle1
				UniProt accession number	Protein name	Bacterial species	Biological process	HTH r.m.s.d	RutR K52, K62 conserved	N-terminal positive residues (RutR: 19-KKK-21; K7, K11)
								in Å
				P0ACU2	RutR	Escherichia coli	Pyrimidin/purine metabolism	-	K52R	K7, K11, R12, 19-KKKR-21, R40
									K62R
				Q9Z562	Putative transcriptional regulator	Streptomyces coelicolor	unknown	0.700	K52R: L36	KKKR: 3-HR-4;
									K62R: K46	R22, K30, R33
				O31500	YerO	Bacillus subtilis	unknown	0.798	K52R: K37	KKKR: 4-KK-5;
									K62R: K47	R7, K18, K19
				P0A0N4	QacR	Staphylococcus aureus	Resistance mechanism	0.692	K52R: K36	KKKR: 4-KDK-6; K12, K17, K30, K44
									K62R: K46
				P0ACT4	TetR class D	Escherichia coli	Tetracyclin resistance	1327	K52R: Q38	KKKR: 4-RLNR-7; R28, K29, K33, K46
									K62R: K48
				P0ACT6	UidR	Escherichia coli	Glucuronide and xenobiotic metabolism	0.573	K52R: P45	KKKR: 13-RTR-15; R21, K35, K39
									K62R: K55
				P0ACU5	FabR	Escherichia coli	Fatty acid metabolism	0.776	K52R: P64	K14, K27, K29, KKKR: 30-TRR-32; R46, R54, R58
									K62R: V74
				P9WMD6	Y767	Mycobacterium tuberculosis	unknown	1103	K52R: P64	R13, R24, R25, R26, KKKR: 32-FRK-34; R44, K46, R54, R59, K61
									K62R: K74
				P17446	BetI	Escherichia coli	Biosynthesis of glycine betaine	0.828	K52R: T43	K3, KKKR: 10-RRR-12; R37, R38, R51
									K62R: K53
				P32398	YhgD	Bacllus subtilis	unknown	0.600	K52R: K38	KKKR: 5-RKK-7; K15, K23, K32, K46
									K62R: K48
				P39334	BdcR	Escherichia coli	Biofilm-related phenotypes	0.938	K52R: P49	K4, K5, R8, R12, R14, R15, K26
									K62R: K59
				P39601	YwcC	Bacllus subtilis	unknown	0.678	K52R: K46	K2, K3, K5, K9, R10, R28, R40
									K62R: K56
				P39885	TcmR	Streptomyces glaucescens	Tetracenomycin C resistance and export	0.841	K52R: P61	R12, R21, R23, K24, R26, R27, KKKR: 28-TRD-30; R10, R28, R40
									K62R: K71
				P42097	Ypb3	Lactococcus lactis	unknown	0.922	K52R: K42	R7, KKKR: 9-TKE-11; K12, K23, K24
									K62R: K52
				P42105	YxaF	Bacillus subtilis	unknown	0.795	K52R: G41	R4, KKKR: 7-SRE-9; R17, K40
									K62R: K51
				P43506	Bm3R1	Priestia megaterium	cytochrome-p450BM-3 gene expression	0.551	K52R: A40	KKKR: 7-KQK-9; R22, K37, R45, K48
									K62R: K50
				P44923	Y893	Haemophilus influenzae	unknown	1358	K52R: A41	R2, K5, R18, R22, K35, K49
									K62R: K51
				P46330	YxbF	Bacillus subtilis	unknown	0.426	K52R: R237	R198, R199, R202, KKKR: 203-TRE-205; K209, K218, R231, R236
									K62R: K247
				P67430	NemR	Escherichia coli	Sensing of electrophiles and redox signaling	1152	K52R: K42	R198, R199, R202, KKKR: 203-TRE-205; K209, K218, R231, R236
									K62R: K52
				P75952	ComR	Escherichia coli	Biofilm formation, copper transport	0.909	K52R: A53	K10, K11. R13, R15, KKKR: 20-DRD-22; K27, K30, K52
									K62R: K63
				Q8Y3E9	Q8Y3E9	Ralstonia solanacearum	unknown	Total align: 6.059	K52R: E68	R27, K28, R29, R31, KKKR: 35-RRV-37; R51, R54, R63,R73
									K62R: K78
				Q8ZSI4	Noss1	Nostoc sp.	unknwon	1783	K52R: P44	R3, K6, K8, R35, R38, K43, K49
									K62R: N54
				Q9KP84	TetR family	Vibrio cholerae	unknwon	0.776	K52R: I48	R4, K5. KKKR: 15-ARD-17; R24, K34, R38, K42, R52
									K62R: K58
				Q9QMH9	SimR	Streptomyces antibioticus	Export of simocyclinone, a DNA-gyrase inhibitor	1320	K52R: T63	KKKR: 30-SRD-32; R20, R21, R24, R27, R31, R36, K40, R53, R54
									K62R: K73
