# Supplementary material for: Bacteria employ lysine acetylation of transcriptional regulators to adapt gene expression to cellular metabolism
Source: Nat Commun. 2024 Feb 23;15:1674. doi: 10.1038/s41467-024-46039-8 (PMC10891134; doi:10.1038/s41467-024-46039-8)
Supplement: Supplementary file 5 — Supplementary Data 2 [file 41467_2024_46039_MOESM5_ESM.xlsx]

## Sheet: Tabelle1
			no Ac-CoA	no KAT	His6-PatZ	His6-PhnO	His6-RimI	His6-YiaC	His6-YjaB	modifications	sequence (last residue)
			730.3 ± 629.3	1242.3 ± 421.2	110.4 ± 86.6	493.1 ± 458.5	85.5 ± 125.4	18.1 ± 7.8	61.2 ± 97.2	M(Ox)	GMTQGAVK (7)
			12.8 ± 7.0	28.5 ± 10.3	12.6 ± 2.1	22.8 ± 5.1	190.4 ± 33.5	560.2 ± 552.9	149.9 ± 44.1	N-t.(Ac); M(Ox)	GMTQGAVK (7)
			406.1 ± 163.9	1035.0 ± 631.5	572.5 ± 63.2	714.8 ± 376.0	194.2 ± 335.1	26.3 ± 2.3	176.8 ± 80.3	-	GMTQGAVK (7)
			3.1 ± 1.1	23.9 ± 20.1	30.4 ± 8.4	15.0 ± 7.3	197.2 ± 96.4	506.5 ± 95.6	79.8 ± 26.1	N-t.(Ac)	GMTQGAVK (7)
			0.1 ± 0.1	0.4 ± 0.5	0.0 ± 0.0	0.1 ± 0.1	0.0 ± 0.0	0.0 ± 0.0	0.0 ± 0.0	-	GMTQGAVKTTGK (11)
			0.3 ± 0.6	8.1 ± 5.4	1.6 ± 0.3	4.3 ± 1.7	2.5 ± 0.5	1.2 ± 1.2	7.0 ± 1.8	K(Ac); M(Ox)	GMTQGAVKTTGK (11)
			0.0 ± 0.0	9.1 ± 9.9	5.3 ± 1.0	3.7 ± 2.9	2.7 ± 2.4	0.5 ± 0.8	6.7 ± 3.5	K(Ac)	GMTQGAVKTTGK (11)
			0.0 ± 0.0	0.2 ± 0.3	0.3 ± 0.4	0.0 ± 0.0	3.9 ± 1.3	71.2 ± 55.2	5.3 ± 2.0	K(Ac); N-t.(Ac); M(Ox)	GMTQGAVKTTGK (11)
			0.0 ± 0.0	0.5 ± 0.5	0.5 ± 0.9	0.0 ± 0.0	3.9 ± 2.1	93.6 ± 67.8	4.9 ± 1.7	K(Ac); N-t.(Ac)	GMTQGAVKTTGK (11)
			0.0 ± 0.0	0.0 ± 0.0	0.0 ± 0.0	0.0 ± 0.0	0.0 ± 0.0	0.2 ± 0.3	0.0 ± 0.0	N-t.(Ac); M(Ox)	GMTQGAVKTTGK (11)
			0.0 ± 0.0	3.2 ± 1.8	0.0 ± 0.0	0.5 ± 0.8	0.0 ± 0.0	0.0 ± 0.0	1.6 ± 0.7	K(Ac); M(Ox)	GMTQGAVKTTGKR (12)
			0.0 ± 0.0	0.3 ± 0.3	0.0 ± 0.0	0.0 ± 0.0	1.0 ± 0.9	33.3 ± 14.8	0.8 ± 1.4	K(Ac); N-t.(Ac)	GMTQGAVKTTGKR (12)
			0.0 ± 0.0	0.1 ± 0.1	63.9 ± 32.0	0.0 ± 0.0	0.5 ± 0.2	22.4 ± 19.4	0.3 ± 0.1	2 K(Ac); N-t.(Ac)	GMTQGAVKTTGKR (12)
			0.0 ± 0.0	3.0 ± 5.1	2.6 ± 0.4	0.2 ± 0.3	0.0 ± 0.0	0.1 ± 0.1	0.4 ± 0.4	K(Ac)	GMTQGAVKTTGKR (12)
			0.0 ± 0.0	0.0 ± 0.0	0.0 ± 0.0	0.0 ± 0.0	0.7 ± 0.7	20.6 ± 10.6	2.1 ± 1.1	K(Ac); N-t.(Ac); M(Ox)	GMTQGAVKTTGKR (12)
			0.0 ± 0.0	0.0 ± 0.0	1176.6 ± 326.6	0.0 ± 0.0	0.0 ± 0.0	0.5 ± 0.5	0.3 ± 0.3	2 K(Ac)	GMTQGAVKTTGKR (12)
			0.0 ± 0.0	0.0 ± 0.0	26.9 ± 9.1	0.0 ± 0.0	0.3 ± 0.3	18.2 ± 16.5	0.2 ± 0.3	2 K(Ac); N-t.(Ac); M(Ox)	GMTQGAVKTTGKR (12)
			0.0 ± 0.0	0.0 ± 0.0	507.7 ± 59.6	0.0 ± 0.0	0.0 ± 0.0	0.4 ± 0.6	0.0 ± 0.0	2 K(Ac); M(Ox)	GMTQGAVKTTGKR (12)
			0.6 ± 0.3	0.5 ± 0.9	0.0 ± 0.0	0.2 ± 0.3	0.1 ± 0.2	0.1 ± 0.1	0.0 ± 0.0	-	SRAVSAK (19)
			2.5 ± 0.6	17.2 ± 15.9	12.8 ± 4.8	7.4 ± 6.5	16.8 ± 6.1	11.9 ± 13.1	11.1 ± 0.1	K(Ac)	AVSAKKK (21)
			0.0 ± 0.0	0.0 ± 0.0	0.0 ± 0.0	0.0 ± 0.0	0.0 ± 0.0	0.0 ± 0.0	0.0 ± 0.0	2 K(Ac)	AVSAKKK (21)
			0.0 ± 0.0	0.0 ± 0.0	0.6 ± 0.5	0.0 ± 0.0	0.2 ± 0.3	0.3 ± 0.5	0.0 ± 0.0	-	KKAILSAALDTFSQFGFHGTR (40)
			0.0 ± 0.0	15.3 ± 16.6	1.0 ± 1.6	4.3 ± 7.4	6.4 ± 11.1	16.4 ± 19.3	2.8 ± 3.8	-	KAILSAALDTFSQFGFHGTR (40)
			0.0 ± 0.0	0.0 ± 0.0	0.8 ± 0.7	0.1 ± 0.2	0.3 ± 0.3	0.2 ± 0.4	0.1 ± 0.1	-	AILSAALDTFSQFGFHGTR (40)
			699.3 ± 67.1	918.4 ± 98.9	2763.0 ± 447.9	1489.1 ± 445.2	1197.7 ± 232.5	970.2 ± 838.5	863.4 ± 263.7	-	LEQIAELAGVSK (52)
			1319.5 ± 111.5	2189.3 ± 716.1	2515.8 ± 724.8	2270.0 ± 361.7	1898.2 ± 371.2	1899.3 ± 579.1	1315.6 ± 247.4	-	TNLLYYFPSK (62)
			770.3 ± 22.9	1466.9 ± 544.7	1352.6 ± 264.5	1515.7 ± 156.9	1100.4 ± 271.7	631.9 ± 136.4	751.7 ± 241.2	-	EALYIAVLR (71)
			1439.2 ± 348.5	1971.6 ± 244.5	3501.3 ± 327.7	2677.5 ± 427.9	1994.7 ± 552.8	2638.6 ± 701.0	1289.5 ± 248.3	-	AFREDFAPLAAIK (95)
			0.0 ± 0.0	0.0 ± 0.0	0.0 ± 0.0	1.0 ± 1.6	1.1 ± 1.1	0.5 ± 1.0	0.3 ± 0.6	-	AFREDFAPLAAIKEYIR (99)
			28.0 ± 3.0	43.1 ± 11.5	279.2 ± 99.1	83.7 ± 39.8	77.0 ± 23.1	124.2 ± 69.4	48.2 ± 7.2	-	EDFAPLAAIK (95)
			0.0 ± 0.0	0.2 ± 0.4	0.5 ± 0.9	0.0 ± 0.0	1.5 ± 1.3	0.5 ± 0.9	0.0 ± 0.0	-	EDFAPLAAIKEYIR (99)
			143.8 ± 17.4	283.6 ± 104.9	579.2 ± 22.6	501.9 ± 215.6	259.9 ± 248.5	564.8 ± 160.6	217.9 ± 83.8	-	LKLEVSR (105)
			151.8 ± 56.9	516.0 ± 353.3	10.7 ± 5.4	155.5 ± 93.5	69.2 ± 20.0	65.8 ± 3.5	37.1 ± 27.7	-	LKLEVSRDYPQASR (113)
			98.6 ± 26.1	320.6 ± 206.0	15.3 ± 13.9	110.9 ± 77.5	72.3 ± 34.4	47.0 ± 13.0	39.7 ± 32.0	-	LEVSRDYPQASR (113)
			594.4 ± 45.0	935.4 ± 357.6	1449.0 ± 364.9	1167.3 ± 342.3	214.5 ± 371.2	295.4 ± 511.6	437.5 ± 412.4	-	DYPQASR (113)
			1.5 ± 2.6	17.5 ± 26.4	6.1 ± 7.4	46.2 ± 7.4	32.4 ± 31.7	0.0 ± 0.0	10.0 ± 8.8	3 M(Ox)	LFCMEMLAGAPLLMDELTGDLK (135)
			0.4 ± 0.2	1.7 ± 1.2	0.0 ± 0.0	0.3 ± 0.3	0.7 ± 1.0	0.2 ± 0.4	0.0 ± 0.0	-	ALIDEKSALIAGWVK (150)
			262.4 ± 92.3	672.8 ± 395.9	747.8 ± 133.7	370.1 ± 174.8	428.3 ± 342.5	495.4 ± 169.3	194.0 ± 102.9	-	SALIAGWVK (150)
			0.4 ± 0.4	7.3 ± 12.6	2.4 ± 1.0	0.3 ± 0.5	0.0 ± 0.0	0.3 ± 0.5	0.3 ± 0.4	K(Ac)	SALIAGWVKSGK (153)
			44.1 ± 1.7	99.0 ± 34.4	357.1 ± 107.4	172.2 ± 83.2	140.6 ± 53.2	218.0 ± 103.4	87.7 ± 12.5	-	DEVFFNQTVENVQR (203)
			2.4 ± 0.3	4.2 ± 0.8	15.0 ± 5.5	5.6 ± 2.5	5.1 ± 2.1	8.2 ± 3.8	3.2 ± 1.1	-	IIIEGIR (210)
			1629.7 ± 121.6	2091.7 ± 527.4	3099.3 ± 94.5	1699.0 ± 410.9	1509.3 ± 401.7	2243.4 ± 649.3	1196.5 ± 285.1	-	IIIEGIRPR (212)
