# Supplementary material for: Bacteria employ lysine acetylation of transcriptional regulators to adapt gene expression to cellular metabolism
Source: Nat Commun. 2024 Feb 23;15:1674. doi: 10.1038/s41467-024-46039-8 (PMC10891134; doi:10.1038/s41467-024-46039-8)
Supplement: Supplementary file 6 — Supplementary Data 3 [file 41467_2024_46039_MOESM6_ESM.xlsx]

## Sheet: Tabelle1
				0 mM - 3 h	0 mM - 18 h	0.2 mM - 3 h	0.2 mM - 18 h	1 mM - 3 h	1 mM - 18 h	3 mM - 3 h	3 mM - 18 h	modifications	sequence (last residue)
				0.0 ± 0.0	0.0 ± 0.0	0.0 ± 0.0	0.0 ± 0.0	0.1 ± 0.2	0.0 ± 0.0	0.0 ± 0.0	0.0 ± 0.0	M(Ox)	MGMTQGAVK (7)
				79.3 ± 84.5	534.1 ± 848.8	75.8 ± 70.5	904.1 ± 1469.1	1125.2 ± 1021.3	1648.2 ± 1430.2	107.6 ± 92.6	820.9 ± 1259.3	M(Ox)	GMTQGAVK (7)
				83.5 ± 73.2	53.2 ± 45.1	113.4 ± 96.9	67.9 ± 51.0	247.5 ± 195.1	123.7 ± 98.2	433.2 ± 342.1	97.2 ± 135.7	N-t.(Ac); M(Ox)	GMTQGAVK (7)
				4723.2± 4564.8	4597.7 ± 4085.9	3332.1 ± 2447.0	3294.2 ± 2865.5	3161.4 ± 2910.0	3331.1 ± 2905.0	2669.4 ± 2325.6	1554.1 ± 2691.6	-	GMTQGAVK (7)
				76.6 ± 76.7	63.4 ± 55.6	95.6 ± 79.1	30.2 ± 52.3	349.6 ± 307.3	121.4 ± 106.5	426.7 ± 361.3	214.0 ± 206.6	N-t.(Ac)	GMTQGAVK (7)
				0.0 ± 0.0	0.0 ± 0.0	8.9 ± 15.4	1.2 ± 1.1	32.8 ± 26.7	5.6 ± 4.5	43.6 ± 35.2	10.0 ± 7.3	K(Ac); M(Ox)	GMTQGAVKTTGK (11)
				0.0 ± 0.0	0.0 ± 0.0	0.5 ± 1.0	0.0 ± 0.0	0.0 ± 0.0	0.0 ± 0.0	4.6 ± 7.3	0.0 ± 0.0	K(Ac); N-t.(Ac); M(Ox)	GMTQGAVKTTGK (11)
				0.0 ± 0.0	0.0 ± 0.0	0.0 ± 0.0	0.0 ± 0.0	3.2 ± 5.6	0.0 ± 0.0	0.1 ± 0.1	0.4 ± 0.8	K(Ac); N-t.(Ac)	GMTQGAVKTTGK (11)
				0.0 ± 0.0	0.0 ± 0.0	7.3 ± 12.6	0.0 ± 0.0	41.7 ± 36.4	2.5 ± 4.3	33.8 ± 29.7	0.0 ± 0.0	K(Ac)	GMTQGAVKTTGK (11)
				0.0 ± 0.0	0.0 ± 0.0	0.0 ± 0.0	2.2 ± 2.0	0.0 ± 0.0	0.0 ± 0.0	0.0 ± 0.0	0.0 ± 0.0	M(Ox)	GMTQGAVKTTGK (11)
				0.0 ± 0.0	0.0 ± 0.0	0.0 ± 0.0	0.8 ± 1.4	0.0 ± 0.0	0.0 ± 0.0	0.0 ± 0.0	0.0 ± 0.0	-	GMTQGAVKTTGK (11)
				0.0 ± 0.0	0.0 ± 0.0	49.0 ± 42.5	0.2 ± 0.3	103.3 ± 92.9	0.6 ± 1.1	119.3 ± 102.6	30.2 ± 25.6	K(Ac); M(Ox)	GMTQGAVKTTGKR (12)
				0.0 ± 0.0	0.0 ± 0.0	4.6 ± 4.0	0.2 ± 0.3	34.3 ± 30.8	0.0 ± 0.0	66.1 ± 54.3	1.4 ± 2.5	K(Ac); N-t.(Ac); M(Ox)	GMTQGAVKTTGKR (12)
				0.0 ± 0.0	0.0 ± 0.0	42.2 ± 40.6	0.0 ± 0.0	114.7 ± 107.1	0.0 ± 0.0	88.6 ± 85.0	10.2 ± 17.7	K(Ac)	GMTQGAVKTTGKR (12)
				0.0 ± 0.0	0.0 ± 0.0	1.8 ± 1.6	0.0 ± 0.0	3.7 ± 6.5	0.0 ± 0.0	13.4 ± 10.8	0.0 ± 0.0	2 K(Ac); M(Ox)	GMTQGAVKTTGKR (12)
				0.0 ± 0.0	0.0 ± 0.0	0.0 ± .0	0.0 ± 0.0	0.8 ± 1.4	0.0 ± 0.0	0.0 ± 0.0	0.0 ± 0.0	2 K(Ac); N-t.(Ac); M(Ox)	GMTQGAVKTTGKR (12)
				0.0 ± 0.0	0.0 ± 0.0	0.0 ± 0.0	0.0 ± 0.0	23.2 ± 19.2	0.2 ± 0.4	33.6 ±	1.0 ± 1.2	K(Ac); N-t.(Ac)	GMTQGAVKTTGKR (12)
										2024-07-28
				0.2 ± 0.3	0.5 ± 0.9	0.2 ± 0.3	1.0 ± 1.0	0.8 ± 0.9	0.6 ± 0.6	0.7 ± 0.7	0.7 ± 1.2	-	GMTQGAVKTTGKR (12)
				0.0 ± 0.0	0.0 ± 0.0	0.0 ± 0.0	0.0 ± 0.0	11.4 ± 9.8	0.0 ± 0.0	9.8 ± 8.6	0.0 ± 0.0	2 K(Ac)	GMTQGAVKTTGKR (12)
				0.0 ± 0.0	0.0 ± 0.0	0.0 ± 0.0	0.7 ± 1.2	0.0 ± 0.0	0.0 ± 0.0	0.4 ± 0.7	0.0 ± 0.0	M(Ox)	GMTQGAVKTTGKR (12)
				0.0 ± 0.0	0.0 ± 0.0	0.0 ± 0.0	0.0 ± 0.0	2.2 ± 1.9	0.0 ± 0.0	3.8 ± 3.3	0.0 ± .0	2 K(Ac); N-t.(Ac)	GMTQGAVKTTGKR (12)
				0.1 ± 0.2	0.4 ± 0.8	0.1 ± 0.2	0.1 ± 0.2	0.2 ± 0.3	0.3 ± 0.4	0.0 ± 0.0	0.1 ± 0.2	-	SRAVSAK (19)
				0.1 ± 0.2	0.1 ± 0.2	0.0 ± 0.0	1.8 ± 2.4	8.3 ± 9.2	1.5 ± 1.3	8.2 ± 1.0	1.1 ± 1.9	K(Ac)	AVSAKKK (21)
				0.0 ± 0.0	0.0 ± 0.0	0.0 ± 0.0	0.0 ± 0.0	1.2 ± 1.8	0.0 ± 0.0	2.9 ± 2.5	0.0 ± 0.0	2 K(Ac)	AVSAKKK (21)
				157.0 ± 92.7	172.9 ± 126.9	103.2 ± 73.7	111.5 ± 55.0	111.9 ± 43.8	80.0 ± 60.9	83.7 ± 63.2	77.0 ± 71.0	-	LEQIAELAGVSK (52)
				64.5 ± 40.8	55.0 ± 31.7	36.7 ± 16.0	39.6 ± 22.7	33.4 ± 7.6	21.8 ± 13.5	26.2 ± 14.0	29.5 ± 15.3	-	TNLLYYFPSK (62)
				36.0 ± 17.9	39.4 ± 25.3	16.9 ± 20.3	34.2 ± 19.8	25.9 ± 13.1	16.7 ± 25.3	23.0 ± 16.6	15.4 ± 17.2	-	EALYIAVLR (71)
				376.3 ± 361.9	235.8 ± 128.1	155.0 ± 37.2	220.8 ± 226.6	132.9 ± 42.2	61.5 ± 55.3	133.8 ± 24.6	161.3 ± 119.3	-	AFREDFAPLAAIK (95)
				14.8 ± 7.8	16.3 ± 11.5	6.8 ± 9.8	11.6 ± 6.7	2.0 ± 3.4	6.5 ± 10.0	11.7 ± 9.1	5.0 ± 6.7	-	EDFAPLAAIK (95)
				319.0 ± 245.3	294.4 ± 240.9	225.3 ± 179.3	254.2 ± 202.5	252.7 ± 201.6	207.1 ± 173.8	262.3 ± 220.1	227.8 ± 197.1	-	LKLEVSR (105)
				440.0 ± 695.0	42.4 ± 73.4	555.2 ± 438.8	788.0 ± 740.3	642.1 ± 697.7	484.7 ± 404.0	867.7 ± 709.9	643.2 ± 500.7	-	LKLEVSRDYPQASR (113)
				144.5 ± 126.7	153.7 ± 131.7	111.3 ± 95.2	133.2 ± 117.0	171.1 ± 149.7	133.3 ± 117.9	149.3 ± 128.7	100.8 ± 90.6	-	LEVSRDYPQASR (113)
				2172.6 ± 1730.1	1975.7 ± 1643.2	1479.4 ± 1253.8	1632.2 ± 1378.9	1471.6 ± 1375.2	1559.1 ± 1295.8	1783.1 ± 1493.9	37.2 ± 60.2	-	DYPQASR (113)
				0.0 ± 0.0	0.5 ± 0.9	3.0 ± 5.2	1.4 ± 2.4	0.0 ± 0.0	2.1 ± 3.6	1.9 ± 1.7	1.9 ± 1.7	3 M(Ox)	LFCMEMLAGAPLLMDELTGDLK (135)
				9.0 ± 8.1	0.8 ± 1.4	7.0 ± 10.2	8.8 ± 10.0	2.9 ± 2.5	11.4 ± 10.1	4.9 ± 5.0	2.8 ± 2.5	2 M(Ox)	LFCMEMLAGAPLLMDELTGDLK (135)
				4.8 ± 5.8	0.0 ± 0.0	3.5 ± 4.4	7.1 ± 8.1	1.6 ± 2.8	5.1 ± 6.0	2.4 ± 2.2	1.6 ± 2.7	M(Ox)	LFCMEMLAGAPLLMDELTGDLK (135)
				0.6 ± 1.0	0.0 ± 0.0	0.0 ± 0.0	0.0 ± 0.0	0.0 ± 0.0	0.0 ± 0.0	0.1 ± 0.1	0.2 ± 0.3	-	ALIDEKSALIAGWVK (150)
				4446.6 ± 3882.4	4164.4 ± 3610.3	3634.7 ± 2790.9	3302.0 ± 2717.3	3453.5 ± 2785.5	3642.5 ± 3017.7	3111.1 ± 2610.6	2581.8 ± 1996.2	-	SALIAGWVK (150)
				8.6 ± 8.1	4.1 ± 7.2	100.9 ± 88.2	12.2 ± 14.0	263.1 ± 214.0	19.7 ± 17.1	305.2 ± 259.6	24.3 ± 18.8	K(Ac)	SALIAGWVKSGK (153)
				0.0 ± 0.0	0.9 ± 1.6	0.8 ± 0.9	0.4 ± 0.7	0.1 ± 0.2	1.1 ± 1.1	0.5 ± 0.9	0.8 ± 0.8	-	SALIAGWVKSGK (153)
				69.3 ± 35.9	47.8 ± 25.9	34.1 ± 20.5	41.1 ± 30.9	22.5 ± 19.2	20.9 ± 16.7	29.7 ± 19.2	26.5 ± 12.6	-	DEVFFNQTVENVQR (203)
				19.1 ± 18.0	0.0 ± 0.0	18.2 ± 16.1	0.9 ± 1.5	16.7 ± 12.6	0.3 ± 0.5	8.3 ± 13.6	0.4 ± 0.7	-	IIIEGIR (210)
				781.6 ± 1319.2	18.6 ± 8.6	21.1 ± 12.4	25.9 ± 23.1	27.0 ±12.4	40.3 ± 25.8	781.5 ± 1295.7	34.1 ± 20.5	-	IIIEGIRPR (212)
