# Supplementary material for: Bacteria employ lysine acetylation of transcriptional regulators to adapt gene expression to cellular metabolism
Source: Nat Commun. 2024 Feb 23;15:1674. doi: 10.1038/s41467-024-46039-8 (PMC10891134; doi:10.1038/s41467-024-46039-8)
Supplement: Supplementary file 7 — Supplementary Data 4 [file 41467_2024_46039_MOESM7_ESM.xlsx]

## Sheet: Tabelle1
			name		purpose		origin/reference
			pRSF-Duet1 acKRS & pylT, G>P		application of GCEC and expression of His-tagged proteins (IPTG induced)		laboratory stock
			(pRSF empty)
			pGEX-4T5/TEV		expression of GST-tagged proteins (IPTG induced)		laboratory stock
			pBAD30		expression of proteins (L-arabinose induced)		Guzman, L.M., Belin, D., Carson, M.J. & Beckwith, J. Tight regulation, modulation, and high-level expression by vectors containing the arabinose PBAD promoter. J Bacteriol 177, 4121-30 (1995).
			pRSF-Duet1/rutR		expression of RutR variants for purification from E. coli BL21 (DE3) and in vivo studies in U65 background
			pRSF-Duet1/rutR K52amb
			pRSF-Duet1/rutRK62amb
			pRSF-Duet1/rutR
			pRSF-Duet1/rutR D1-12				cloning from pRSF-Duet1/rutR with oligonucleotides Gi_RutRdel2-12_His_RSF_fo and Gi_Xo_RSF_RutR_r
			pRSF-Duet1/rutR K52R				mutagenesis from pRSF-Duet1/rutR with oligonucleotides QC RutRK52RFwd and QC RutRK52RRev
			pRSF-Duet1/rutR K52Q				mutagenesis from pRSF-Duet1/rutR with oligonucleotides QC RutRK52QFwd and RutR K52Q rev
			pRSF-Duet1/rutR K21amb				mutagenesis from pRSF-Duet1/rutR with oligonucleotides QC_RutR_AcK21_fo and QC_RutR_AcK21_rev
			pRSF-Duet1/rutR K52amb
			pRSF-Duet1/rutR K62amb
			pRSF-Duet1/rutR K95amb				mutagenesis from pRSF-Duet1/rutR with oligonucleotides QC_RutR_AcK95_fo and QC_RutR_AcK95_rev
			pRSF-Duet1/rutR K150amb				mutagenesis from pRSF-Duet1/rutR with oligonucleotides QC_RutR_AcK150_fo and QC_RutR_AcK150_rev
			pRSF-Duet1/His6-patZ	expression of lysine acetyltransferase variants for purification from E. coli BL21 (DE3)		genomic cloning with oligonucleotides PatflBamfor and PatflXhoRev into pRSF-Duet1 empty
			pRSF-Duet1/His6-phnO			genomic cloning with oligonucleotides PhnOflRSFBam for and PhnOflRSFXho rev into pRSF-Duet1 empty
			pRSF-Duet1/His6-rimI			genomic cloning with oligonucleotides RimIflRSFBam for and RimIflRSFXho rev into pRSF-Duet1 empty
			pRSF-Duet1/His6-yiaC			genomic cloning with oligonucleotides YiaCflRSFBam for and YjaBflRSFXho rev into pRSF-Duet1 empty
			pRSF-Duet1/His6-yjaB			genomic cloning with oligonucleotides YjaBflRSFBam for and YjaBflRSFXho rev into pRSF-Duet1 empty
			pRSF-Duet1/His6-patZ E809A			mutagenesis from pRSF-Duet1/His6-patZ with oligonucleotides PatZ E809A for 3 and PatZ E809A rev 3
			pRSF-Duet1/His6-phnO Y128A			mutagenesis from pRSF-Duet1/His6-phnO with oligonucleotides QC_PhnO_Y128A_fo and QC_PhnO_Y128A_rev
			pRSF-Duet1/His6-rimI Y115A			mutagenesis from pRSF-Duet1/His6-rimI with oligonucleotides QC_RimI_Y115A_fo and QC_RimI_Y115A_rev
			pRSF-Duet1/His6-yiaC Y115A			mutagenesis from pRSF-Duet1/His6-yiaC with oligonucleotides QC_YiaC_Y115A_fo and QC_YiaC_Y115A_rev
			pRSF-Duet1/His6-yjaB Y117A			mutagenesis from pRSF-Duet1/His6-yjaB with oligonucleotides QC_YjaB_Y117A_fo and QC_YjaB_Y117A_rev
			pGEX-4T5/cobB	expression of GST-CobB for purification from E. coli BL21 (DE3)
